# Supplementary material for: Genome-Wide Identification of NAC Transcription Factors and Their Functional Prediction of Abiotic Stress Response in Peanut
Source: Front Genet. 2021 Mar 9;12:630292. doi: 10.3389/fgene.2021.630292 (PMC7985091; doi:10.3389/fgene.2021.630292)
Supplement: Supplementary file 1 [file Data_Sheet_1.ZIP]

Archive with 10 entries (9 files):
- Supplementary Files/
- Supplementary Files/Table S1 Primers used in qRT-PCR analysis.xlsx
- Supplementary Files/Table S2 Characteristics of AhNAC family members in peanut.xlsx
- Supplementary Files/Table S3 The accession numbers of NACs in peanut and Arabidopsis.xlsx
- Supplementary Files/Table S4 The sequence similarity of NACs in peanut and Arabidopsis.xlsx
- Supplementary Files/Table S5  Conserved amino acid motifs.xlsx
- Supplementary Files/Table S6  Transmembrane domain analysis.xlsx
- Supplementary Files/Table S7 The expression data (log2FPKM value) of the peanut NAC genes after PEG and ABA treatment.xlsx
- Supplementary Files/Table S8  Comparison of expression patterns identified by RNA-seq and qRT-PCR.xlsx
- Supplementary Files/Table S9 The expression data (log2FPKM value) of the peanut NTL NAC genes after PEG treatment by Zhao et al.xlsx
