# Supplementary material for: Genome-Wide Identification of NAC Transcription Factors and Their Functional Prediction of Abiotic Stress Response in Peanut
Source: Front Genet. 2021 Mar 9;12:630292. doi: 10.3389/fgene.2021.630292 (PMC7985091; doi:10.3389/fgene.2021.630292)
Supplement: Supplementary file 1 [file Data_Sheet_1.ZIP › Supplementary Files/Table S1 Primers used in qRT-PCR analysis.xlsx]

## Sheet: Sheet1
Table S1. Primers used in qRT-PCR analysis
Gene name	Forward primers(5’-3’)	Reverse primers(5’-3’)
AhNAC2	GAAGAATGAGAAGGTGAACAATGAG	CATTGTGTGGAGAAGCATTGG
AhNAC12	AGCATAATGGGAGTTCCAGAGA	TAGGAAGTGAGAAATGGTTGCCA
AhNAC13	GGAACCTCTGCTTCTGGTTTAG	TGAGGGTCAGCCCAATAAGA
AhNAC16	GACCTTGATCCCTCTCAACTTC	GCTCAAACCTATTTCCTTCCAATAC
AhNAC18	CGCCGACGTTGATCTCTATAA	GGCTTTCCAATACCCAGAAGTA
AhNAC21	CCATGGGAACTTGATGGTAGAG	TCTCCTGTTGCTTGAGTTTGA
AhNAC24	ACCGAACGGATTGGGTTATG	GGAACTGCTGACACCTCTTT
AhNAC32	GTTTCAAGCCAAAGCAGACC	GTCCTTGTCATCGAGACGATATT
AhNAC49	CAAGGGTGCAGGCCAATAATA	CAATTGCTACATGACCCTCCTC
AhNAC53	AGCAAAGATTGAAGAGGAGGTT	CCGTAAGGATCTAGCTGGTTTG
AhNAC54	GACTTGTGCTCTTGTTGGAATG	TTTGCCTTCAAGCCGATACT
AhNAC56	TCGACTTGTCACTACTCCTTCTA	AGCCACCTCGACAACATTATT
AhNAC70	CCTCAGCTTGAAAGCCCTAAT	GAACTCGCCAATCGGTTACT
AhNAC76	GGGATAATGAGGTTGGACTCTTC	TTGGTTGTGAATGATTGGATTGG
AhNAC90	GATGGTAGAGCTTTGGCAGA	GAAACCACTGCCTCTTCAATTC
AhNAC93	GAAAGTGGCATCTCAGAAGATAGA	TGTCTTTGTGGCTGAAGAAGTA
AhNAC105	GGAAGAGGAAGAGGAAGGTTAAG	CGCCGAATCACCCATATAGAA
AhNAC112	GCAAGGGTGCAGGCTAATA	CCATTCCCATAGCGGTTCTT
AhNAC115	CACCGAGAGGGATAAAGACAAA	ACCCAATCATCAAGCCTTAGAG
AhNAC127	CCTTGGGAACTTGATGGTAGAG	ACTCTCTTGTTAGTTGAGCTTGT
