# Supplementary material for: Genome-Wide Identification of NAC Transcription Factors and Their Functional Prediction of Abiotic Stress Response in Peanut
Source: Front Genet. 2021 Mar 9;12:630292. doi: 10.3389/fgene.2021.630292 (PMC7985091; doi:10.3389/fgene.2021.630292)
Supplement: Supplementary file 1 [file Data_Sheet_1.ZIP › Supplementary Files/Table S2 Characteristics of AhNAC family members in peanut.xlsx]

## Sheet: table 1
Table S2. Characteristics of AhNAC family members in peanut
Gene ID in PeanutBase*	Gene name	Number of amino acids	Molecular weight（kDa）	Theoretical pI
arahy.Tifrunner.gnm1.ann1.2275VI.1	AhNAC1	127	15.2043	9.63
arahy.Tifrunner.gnm1.ann1.CSHQ77.1	AhNAC2	331	37.1912	4.82
arahy.Tifrunner.gnm1.ann1.2L619Y.1	AhNAC3	382	43.8307	6.3
arahy.Tifrunner.gnm1.ann1.L9IK9Y.1	AhNAC4	330	37.2171	8.16
arahy.Tifrunner.gnm1.ann1.LV3APC.1	AhNAC5	466	51.4434	6.13
arahy.Tifrunner.gnm1.ann1.90HG3Y.1	AhNAC6	282	32.6814	5.08
arahy.Tifrunner.gnm1.ann1.8KC8J6.1	AhNAC7	481	54.4076	5.81
arahy.Tifrunner.gnm1.ann1.8GCY61.1	AhNAC8	303	34.3917	6.56
arahy.Tifrunner.gnm1.ann1.TY7WD8.1	AhNAC9	315	36.2892	6.62
arahy.Tifrunner.gnm1.ann1.4435CX.1	AhNAC10	384	43.6284	7.33
arahy.Tifrunner.gnm1.ann1.V6VDUM.1	AhNAC11	286	32.6594	7.78
arahy.Tifrunner.gnm1.ann1.QZZL54.1	AhNAC12	376	42.4789	8.17
arahy.Tifrunner.gnm1.ann1.G3FV2L.1	AhNAC13	382	42.7972	7.34
arahy.Tifrunner.gnm1.ann1.Z03JM7.1	AhNAC14	211	23.6385	9.45
arahy.Tifrunner.gnm1.ann1.WPHD30.1	AhNAC15	260	29.9178	7.71
arahy.Tifrunner.gnm1.ann1.3GEX4P.1	AhNAC16	206	23.5862	5.19
arahy.Tifrunner.gnm1.ann1.D4BTID.1	AhNAC17	317	35.3105	5.21
arahy.Tifrunner.gnm1.ann1.Q3Y7SF.1	AhNAC18	330	36.4569	8.36
arahy.Tifrunner.gnm1.ann1.JBNT97.1	AhNAC19	634	71.8393	6.32
arahy.Tifrunner.gnm1.ann1.S9FEUH.1	AhNAC20	286	32.8333	8.48
arahy.Tifrunner.gnm1.ann1.FKL2A7.1	AhNAC21	195	22.2685	4.77
arahy.Tifrunner.gnm1.ann1.7G7SK7.1	AhNAC22	330	37.9866	5.72
arahy.Tifrunner.gnm1.ann1.MGN032.1	AhNAC23	248	28.2167	8.61
arahy.Tifrunner.gnm1.ann1.U16Y2L.1	AhNAC24	356	40.3469	5.2
arahy.Tifrunner.gnm1.ann1.SJ3Y3C.1	AhNAC25	154	18.1366	8.69
arahy.Tifrunner.gnm1.ann1.ZM1I0C.1	AhNAC26	368	42.638	8.01
arahy.Tifrunner.gnm1.ann1.3M9RMX.1	AhNAC27	363	40.1631	9.35
arahy.Tifrunner.gnm1.ann1.83A3G6.1	AhNAC28	351	39.1048	9.06
arahy.Tifrunner.gnm1.ann1.3X1GMP.1	AhNAC29	363	40.1951	9.32
arahy.Tifrunner.gnm1.ann1.UX5JN7.1	AhNAC30	460	51.9737	6.58
arahy.Tifrunner.gnm1.ann1.CTTQ97.1	AhNAC31	376	42.5756	7.21
arahy.Tifrunner.gnm1.ann1.6RTE4A.1	AhNAC32	275	31.6941	5.12
arahy.Tifrunner.gnm1.ann1.XMHS8A.1	AhNAC33	431	48.5318	4.98
arahy.Tifrunner.gnm1.ann1.F01Q5M.1	AhNAC34	280	32.4784	6.67
arahy.Tifrunner.gnm1.ann1.A5ASCL.1	AhNAC35	256	29.4906	6.32
arahy.Tifrunner.gnm1.ann1.WULW7H.1	AhNAC36	396	44.4783	6.21
arahy.Tifrunner.gnm1.ann1.12HUMH.1	AhNAC37	273	31.8202	9.2
arahy.Tifrunner.gnm1.ann1.K4491K.1	AhNAC38	471	52.5666	5.08
arahy.Tifrunner.gnm1.ann1.5AD6K9.1	AhNAC39	393	44.1338	6.67
arahy.Tifrunner.gnm1.ann1.09VTBX.1	AhNAC40	240	27.8223	7.16
arahy.Tifrunner.gnm1.ann1.78BVZL.1	AhNAC41	319	36.8753	5.27
arahy.Tifrunner.gnm1.ann1.XKF840.1	AhNAC42	679	77.4351	5.43
arahy.Tifrunner.gnm1.ann1.MFVS6B.1	AhNAC43	698	77.6553	4.69
arahy.Tifrunner.gnm1.ann1.BN8407.1	AhNAC44	349	39.8865	5.05
arahy.Tifrunner.gnm1.ann1.GDX8G8.1	AhNAC45	350	40.4851	7.07
arahy.Tifrunner.gnm1.ann1.V88TU5.1	AhNAC46	323	36.5191	7.57
arahy.Tifrunner.gnm1.ann1.KK00U0.1	AhNAC47	376	42.5001	7.84
arahy.Tifrunner.gnm1.ann1.JUA047.1	AhNAC48	360	41.0407	5.95
arahy.Tifrunner.gnm1.ann1.YXGX3A.1	AhNAC49	264	29.669	7.06
arahy.Tifrunner.gnm1.ann1.CDPA7L.1	AhNAC50	457	50.748	5.38
arahy.Tifrunner.gnm1.ann1.BEF3I8.1	AhNAC51	300	34.1684	8.55
arahy.Tifrunner.gnm1.ann1.65HUV4.1	AhNAC52	358	39.8406	8.65
arahy.Tifrunner.gnm1.ann1.FU1JML.1	AhNAC53	349	39.1459	7.66
arahy.Tifrunner.gnm1.ann1.B9XEKF.1	AhNAC54	370	40.7993	7.22
arahy.Tifrunner.gnm1.ann1.VCF3H0.1	AhNAC55	304	35.1176	6.42
arahy.Tifrunner.gnm1.ann1.CSZ51X.1	AhNAC56	241	28.0429	9.77
arahy.Tifrunner.gnm1.ann1.L5HHP2.1	AhNAC57	322	36.4842	8.99
arahy.Tifrunner.gnm1.ann1.A3J7SX.1	AhNAC58	606	67.9287	7.22
arahy.Tifrunner.gnm1.ann1.ILS8DP.1	AhNAC59	583	65.3219	4.71
arahy.Tifrunner.gnm1.ann1.UCK419.1	AhNAC60	417	46.4525	5.1
arahy.Tifrunner.gnm1.ann1.V9YDBD.1	AhNAC61	319	36.5911	8.14
arahy.Tifrunner.gnm1.ann1.U487DX.1	AhNAC62	169	19.1609	9.34
arahy.Tifrunner.gnm1.ann1.NLE5K3.1	AhNAC63	185	21.3998	4.83
arahy.Tifrunner.gnm1.ann1.V20ZHW.1	AhNAC64	592	66.9578	5.52
arahy.Tifrunner.gnm1.ann1.MI72XM.1	AhNAC65	367	40.4343	4.75
arahy.Tifrunner.gnm1.ann1.N4TQEE.1	AhNAC66	230	26.1075	5.23
arahy.Tifrunner.gnm1.ann1.332M63.1	AhNAC67	374	41.6281	8.64
arahy.Tifrunner.gnm1.ann1.CK11CG.1	AhNAC68	317	36.6447	4.96
arahy.Tifrunner.gnm1.ann1.1I167B.1	AhNAC69	277	31.2658	5.37
arahy.Tifrunner.gnm1.ann1.05SHD0.1	AhNAC70	386	44.3802	6.16
arahy.Tifrunner.gnm1.ann1.JE37KP.1	AhNAC71	403	46.076	6.86
arahy.Tifrunner.gnm1.ann1.7GZ1C0.1	AhNAC72	464	51.2562	6.05
arahy.Tifrunner.gnm1.ann1.1IJJ7X.1	AhNAC73	481	54.5958	5.61
arahy.Tifrunner.gnm1.ann1.0V68XN.1	AhNAC74	307	34.6739	6.59
arahy.Tifrunner.gnm1.ann1.HJ0R1G.1	AhNAC75	188	21.6427	9.63
arahy.Tifrunner.gnm1.ann1.2MPS86.1	AhNAC76	317	36.0277	8.94
arahy.Tifrunner.gnm1.ann1.A1VWSL.1	AhNAC77	313	36.0509	6.62
arahy.Tifrunner.gnm1.ann1.4QZT53.1	AhNAC78	375	42.5463	7.28
arahy.Tifrunner.gnm1.ann1.T5AJQY.1	AhNAC79	285	32.5624	7.75
arahy.Tifrunner.gnm1.ann1.NB8KRW.1	AhNAC80	362	40.777	6.34
arahy.Tifrunner.gnm1.ann1.24LKGZ.1	AhNAC81	381	42.6722	7.33
arahy.Tifrunner.gnm1.ann1.M99KVR.1	AhNAC82	211	23.6786	9.45
arahy.Tifrunner.gnm1.ann1.X47CQ0.1	AhNAC83	260	29.8597	7.09
arahy.Tifrunner.gnm1.ann1.QDSH2R.1	AhNAC84	206	23.5712	5.19
arahy.Tifrunner.gnm1.ann1.P4XMCK.5	AhNAC85	435	48.5755	7.96
arahy.Tifrunner.gnm1.ann1.FD63AG.1	AhNAC86	330	37.328	8.47
arahy.Tifrunner.gnm1.ann1.A80DKX.2	AhNAC87	607	68.8127	6.06
arahy.Tifrunner.gnm1.ann1.W8FFAE.1	AhNAC88	188	21.6237	9.76
arahy.Tifrunner.gnm1.ann1.AIPG34.1	AhNAC89	286	32.8193	8.32
arahy.Tifrunner.gnm1.ann1.RC5QY0.1	AhNAC90	237	26.9892	5.5
arahy.Tifrunner.gnm1.ann1.WF4CBH.1	AhNAC91	248	28.2167	8.61
arahy.Tifrunner.gnm1.ann1.76LABN.1	AhNAC92	356	40.3469	5.2
arahy.Tifrunner.gnm1.ann1.EHBV2Z.1	AhNAC93	151	17.7792	8.36
arahy.Tifrunner.gnm1.ann1.919QYJ.1	AhNAC94	431	48.5328	4.98
arahy.Tifrunner.gnm1.ann1.CRX62L.1	AhNAC95	275	31.6941	5.12
arahy.Tifrunner.gnm1.ann1.BX5EMB.1	AhNAC96	363	41.0827	7.21
arahy.Tifrunner.gnm1.ann1.T50ENK.1	AhNAC97	461	52.2369	6.58
arahy.Tifrunner.gnm1.ann1.7J37F0.1	AhNAC98	418	46.4285	5.68
arahy.Tifrunner.gnm1.ann1.I1Q9WS.1	AhNAC99	268	30.3465	5.94
arahy.Tifrunner.gnm1.ann1.2P3Z86.1	AhNAC100	306	34.4459	5.48
arahy.Tifrunner.gnm1.ann1.ZDQ75D.1	AhNAC101	263	30.0571	6.51
arahy.Tifrunner.gnm1.ann1.3F2LJ6.1	AhNAC102	395	44.4914	6.21
arahy.Tifrunner.gnm1.ann1.8E68ZN.1	AhNAC103	270	31.3957	9.28
arahy.Tifrunner.gnm1.ann1.JHHH6T.1	AhNAC104	491	55.0174	5.01
arahy.Tifrunner.gnm1.ann1.Z8VU36.1	AhNAC105	558	62.5731	6.7
arahy.Tifrunner.gnm1.ann1.1GPE0T.1	AhNAC106	678	77.2549	5.51
arahy.Tifrunner.gnm1.ann1.H91V8V.1	AhNAC107	709	78.9428	4.72
arahy.Tifrunner.gnm1.ann1.GPRR9Y.1	AhNAC108	394	44.4591	7.85
arahy.Tifrunner.gnm1.ann1.JBU48Q.1	AhNAC109	304	34.0664	7.12
arahy.Tifrunner.gnm1.ann1.I4FPAQ.1	AhNAC110	188	21.6838	9.76
arahy.Tifrunner.gnm1.ann1.TCTP66.1	AhNAC111	360	41.0478	5.95
arahy.Tifrunner.gnm1.ann1.5P3U81.1	AhNAC112	264	29.6129	7.03
arahy.Tifrunner.gnm1.ann1.BPCJ1X.1	AhNAC113	444	49.3804	5.42
arahy.Tifrunner.gnm1.ann1.9732XC.1	AhNAC114	294	33.4646	8.82
arahy.Tifrunner.gnm1.ann1.YB9YM9.1	AhNAC115	297	33.0493	9.18
arahy.Tifrunner.gnm1.ann1.XB6K25.1	AhNAC116	366	40.441	7.22
arahy.Tifrunner.gnm1.ann1.JB9PK4.1	AhNAC117	321	36.2918	7.57
arahy.Tifrunner.gnm1.ann1.RU4C7B.1	AhNAC118	350	40.0137	5.05
arahy.Tifrunner.gnm1.ann1.YSLF5V.1	AhNAC119	350	40.5041	6.73
arahy.Tifrunner.gnm1.ann1.2FYA1K.1	AhNAC120	304	35.0765	6.42
arahy.Tifrunner.gnm1.ann1.7QMU6B.1	AhNAC121	239	27.7566	9.74
arahy.Tifrunner.gnm1.ann1.2I3PJC.1	AhNAC122	740	83.188	8.65
arahy.Tifrunner.gnm1.ann1.FFKU3L.1	AhNAC123	583	65.0145	4.67
arahy.Tifrunner.gnm1.ann1.13C0EN.1	AhNAC124	418	46.3936	5.1
arahy.Tifrunner.gnm1.ann1.QL5RCW.1	AhNAC125	324	36.8574	8.41
arahy.Tifrunner.gnm1.ann1.YH9HLJ.1	AhNAC126	345	39.3647	6.51
arahy.Tifrunner.gnm1.ann1.VI6QZG.1	AhNAC127	185	21.4139	4.92
arahy.Tifrunner.gnm1.ann1.1UE66A.1	AhNAC128	592	66.9737	5.46
arahy.Tifrunner.gnm1.ann1.G1V3KR.1	AhNAC129	367	40.4323	4.72
arahy.Tifrunner.gnm1.ann1.23ZMCQ.1	AhNAC130	279	31.732	6.15
arahy.Tifrunner.gnm1.ann1.WB1HDB.1	AhNAC131	370	41.0265	8.86
arahy.Tifrunner.gnm1.ann1.R9WKT4.1	AhNAC132	292	33.4629	4.71
PeanutBase*: https://www.peanutbase.org/
