# Supplementary material for: Genome-Wide Identification of NAC Transcription Factors and Their Functional Prediction of Abiotic Stress Response in Peanut
Source: Front Genet. 2021 Mar 9;12:630292. doi: 10.3389/fgene.2021.630292 (PMC7985091; doi:10.3389/fgene.2021.630292)
Supplement: Supplementary file 1 [file Data_Sheet_1.ZIP › Supplementary Files/Table S3 The accession numbers of NACs in peanut and Arabidopsis.xlsx]

## Sheet: table 1
Table S3. The accession numbers of NACs in peanut and Arabidopsis
Gene ID in PeanutBase*	Gene name	Gene ID in TAIR*
arahy.Tifrunner.gnm1.ann1.2275VI.1	AhNAC1	AT1G01010.1
arahy.Tifrunner.gnm1.ann1.CSHQ77.1	AhNAC2	AT1G01720.1
arahy.Tifrunner.gnm1.ann1.2L619Y.1	AhNAC3	AT1G02220.1
arahy.Tifrunner.gnm1.ann1.L9IK9Y.1	AhNAC4	AT1G02230.1
arahy.Tifrunner.gnm1.ann1.LV3APC.1	AhNAC5	AT1G02250.1
arahy.Tifrunner.gnm1.ann1.90HG3Y.1	AhNAC6	AT1G03490.1
arahy.Tifrunner.gnm1.ann1.8KC8J6.1	AhNAC7	AT1G12260.1
arahy.Tifrunner.gnm1.ann1.8GCY61.1	AhNAC8	AT1G25580.1
arahy.Tifrunner.gnm1.ann1.TY7WD8.1	AhNAC9	AT1G26870.1
arahy.Tifrunner.gnm1.ann1.4435CX.1	AhNAC10	AT1G28470.1
arahy.Tifrunner.gnm1.ann1.V6VDUM.1	AhNAC11	AT1G32510.1
arahy.Tifrunner.gnm1.ann1.QZZL54.1	AhNAC12	AT1G32770.1
arahy.Tifrunner.gnm1.ann1.G3FV2L.1	AhNAC13	AT1G32870.1
arahy.Tifrunner.gnm1.ann1.Z03JM7.1	AhNAC14	AT1G33060.1
arahy.Tifrunner.gnm1.ann1.WPHD30.1	AhNAC15	AT1G33060.2
arahy.Tifrunner.gnm1.ann1.3GEX4P.1	AhNAC16	AT1G33280.1
arahy.Tifrunner.gnm1.ann1.D4BTID.1	AhNAC17	AT1G34180.1
arahy.Tifrunner.gnm1.ann1.Q3Y7SF.1	AhNAC18	AT1G34180.2
arahy.Tifrunner.gnm1.ann1.JBNT97.1	AhNAC19	AT1G34190.1
arahy.Tifrunner.gnm1.ann1.S9FEUH.1	AhNAC20	AT1G52880.1
arahy.Tifrunner.gnm1.ann1.FKL2A7.1	AhNAC21	AT1G52890.1
arahy.Tifrunner.gnm1.ann1.7G7SK7.1	AhNAC22	AT1G54330.1
arahy.Tifrunner.gnm1.ann1.MGN032.1	AhNAC23	AT1G56010.1
arahy.Tifrunner.gnm1.ann1.U16Y2L.1	AhNAC24	AT1G56010.2
arahy.Tifrunner.gnm1.ann1.SJ3Y3C.1	AhNAC25	AT1G60280.1
arahy.Tifrunner.gnm1.ann1.ZM1I0C.1	AhNAC26	AT1G60350.1
arahy.Tifrunner.gnm1.ann1.3M9RMX.1	AhNAC27	AT1G61110.1
arahy.Tifrunner.gnm1.ann1.83A3G6.1	AhNAC28	AT1G62700.1
arahy.Tifrunner.gnm1.ann1.3X1GMP.1	AhNAC29	AT1G64100.1
arahy.Tifrunner.gnm1.ann1.UX5JN7.1	AhNAC30	AT1G64105.1
arahy.Tifrunner.gnm1.ann1.CTTQ97.1	AhNAC31	AT1G65910.1
arahy.Tifrunner.gnm1.ann1.6RTE4A.1	AhNAC32	AT1G69490.1
arahy.Tifrunner.gnm1.ann1.XMHS8A.1	AhNAC33	AT1G71930.1
arahy.Tifrunner.gnm1.ann1.F01Q5M.1	AhNAC34	AT1G76420.1
arahy.Tifrunner.gnm1.ann1.A5ASCL.1	AhNAC35	AT1G77450.1
arahy.Tifrunner.gnm1.ann1.WULW7H.1	AhNAC36	AT1G79580.1
arahy.Tifrunner.gnm1.ann1.12HUMH.1	AhNAC37	AT2G02450.1
arahy.Tifrunner.gnm1.ann1.K4491K.1	AhNAC38	AT2G02450.2
arahy.Tifrunner.gnm1.ann1.5AD6K9.1	AhNAC39	AT2G17040.1
arahy.Tifrunner.gnm1.ann1.09VTBX.1	AhNAC40	AT2G18060.1
arahy.Tifrunner.gnm1.ann1.78BVZL.1	AhNAC41	AT2G24430.1
arahy.Tifrunner.gnm1.ann1.XKF840.1	AhNAC42	AT2G27300.1
arahy.Tifrunner.gnm1.ann1.MFVS6B.1	AhNAC43	AT2G33480.1
arahy.Tifrunner.gnm1.ann1.BN8407.1	AhNAC44	AT2G33480.2
arahy.Tifrunner.gnm1.ann1.GDX8G8.1	AhNAC45	AT2G43000.1
arahy.Tifrunner.gnm1.ann1.V88TU5.1	AhNAC46	AT2G46770.1
arahy.Tifrunner.gnm1.ann1.KK00U0.1	AhNAC47	AT3G01600.1
arahy.Tifrunner.gnm1.ann1.JUA047.1	AhNAC48	AT3G03200.1
arahy.Tifrunner.gnm1.ann1.YXGX3A.1	AhNAC49	AT3G04060.1
arahy.Tifrunner.gnm1.ann1.CDPA7L.1	AhNAC50	AT3G04070.1
arahy.Tifrunner.gnm1.ann1.BEF3I8.1	AhNAC51	AT3G04070.2
arahy.Tifrunner.gnm1.ann1.65HUV4.1	AhNAC52	AT3G04420.1
arahy.Tifrunner.gnm1.ann1.FU1JML.1	AhNAC53	AT3G04420.2
arahy.Tifrunner.gnm1.ann1.B9XEKF.1	AhNAC54	AT3G04430.1
arahy.Tifrunner.gnm1.ann1.VCF3H0.1	AhNAC55	AT3G10480.1
arahy.Tifrunner.gnm1.ann1.CSZ51X.1	AhNAC56	AT3G10480.2
arahy.Tifrunner.gnm1.ann1.L5HHP2.1	AhNAC57	AT3G10490.1
arahy.Tifrunner.gnm1.ann1.A3J7SX.1	AhNAC58	AT3G10490.2
arahy.Tifrunner.gnm1.ann1.ILS8DP.1	AhNAC59	AT3G10500.1
arahy.Tifrunner.gnm1.ann1.UCK419.1	AhNAC60	AT3G12910.1
arahy.Tifrunner.gnm1.ann1.V9YDBD.1	AhNAC61	AT3G12977.1
arahy.Tifrunner.gnm1.ann1.U487DX.1	AhNAC62	AT3G15170.1
arahy.Tifrunner.gnm1.ann1.NLE5K3.1	AhNAC63	AT3G15500.1
arahy.Tifrunner.gnm1.ann1.V20ZHW.1	AhNAC64	AT3G15510.1
arahy.Tifrunner.gnm1.ann1.MI72XM.1	AhNAC65	AT3G17730.1
arahy.Tifrunner.gnm1.ann1.N4TQEE.1	AhNAC66	AT3G18400.1
arahy.Tifrunner.gnm1.ann1.332M63.1	AhNAC67	AT3G29035.1
arahy.Tifrunner.gnm1.ann1.CK11CG.1	AhNAC68	AT3G44290.1
arahy.Tifrunner.gnm1.ann1.1I167B.1	AhNAC69	AT3G44350.1
arahy.Tifrunner.gnm1.ann1.05SHD0.1	AhNAC70	AT3G44350.2
arahy.Tifrunner.gnm1.ann1.JE37KP.1	AhNAC71	AT3G49530.1
arahy.Tifrunner.gnm1.ann1.7GZ1C0.1	AhNAC72	AT3G55210.1
arahy.Tifrunner.gnm1.ann1.1IJJ7X.1	AhNAC73	AT3G56530.1
arahy.Tifrunner.gnm1.ann1.0V68XN.1	AhNAC74	AT3G56560.1
arahy.Tifrunner.gnm1.ann1.HJ0R1G.1	AhNAC75	AT3G61910.1
arahy.Tifrunner.gnm1.ann1.2MPS86.1	AhNAC76	AT4G01520.1
arahy.Tifrunner.gnm1.ann1.A1VWSL.1	AhNAC77	AT4G01540.1
arahy.Tifrunner.gnm1.ann1.4QZT53.1	AhNAC78	AT4G01540.2
arahy.Tifrunner.gnm1.ann1.T5AJQY.1	AhNAC79	AT4G01550.1
arahy.Tifrunner.gnm1.ann1.NB8KRW.1	AhNAC80	AT4G10350.1
arahy.Tifrunner.gnm1.ann1.24LKGZ.1	AhNAC81	AT4G17980.1
arahy.Tifrunner.gnm1.ann1.M99KVR.1	AhNAC82	AT4G27410.2
arahy.Tifrunner.gnm1.ann1.X47CQ0.1	AhNAC83	AT4G27410.3
arahy.Tifrunner.gnm1.ann1.QDSH2R.1	AhNAC84	AT4G28500.1
arahy.Tifrunner.gnm1.ann1.P4XMCK.5	AhNAC85	AT4G28530.1
arahy.Tifrunner.gnm1.ann1.FD63AG.1	AhNAC86	AT4G29230.1
arahy.Tifrunner.gnm1.ann1.A80DKX.2	AhNAC87	AT4G35580.1
arahy.Tifrunner.gnm1.ann1.W8FFAE.1	AhNAC88	AT4G35580.2
arahy.Tifrunner.gnm1.ann1.AIPG34.1	AhNAC89	AT4G36160.1
arahy.Tifrunner.gnm1.ann1.RC5QY0.1	AhNAC90	AT5G04400.1
arahy.Tifrunner.gnm1.ann1.WF4CBH.1	AhNAC91	AT5G04410.1
arahy.Tifrunner.gnm1.ann1.76LABN.1	AhNAC92	AT5G07680.1
arahy.Tifrunner.gnm1.ann1.EHBV2Z.1	AhNAC93	AT5G08790.1
arahy.Tifrunner.gnm1.ann1.919QYJ.1	AhNAC94	AT5G09330.1
arahy.Tifrunner.gnm1.ann1.CRX62L.1	AhNAC95	AT5G13180.1
arahy.Tifrunner.gnm1.ann1.BX5EMB.1	AhNAC96	AT5G14000.1
arahy.Tifrunner.gnm1.ann1.T50ENK.1	AhNAC97	AT5G14490.1
arahy.Tifrunner.gnm1.ann1.7J37F0.1	AhNAC98	AT5G17260.1
arahy.Tifrunner.gnm1.ann1.I1Q9WS.1	AhNAC99	AT5G18270.1
arahy.Tifrunner.gnm1.ann1.2P3Z86.1	AhNAC100	AT5G18300.1
arahy.Tifrunner.gnm1.ann1.ZDQ75D.1	AhNAC101	AT5G22290.1
arahy.Tifrunner.gnm1.ann1.3F2LJ6.1	AhNAC102	AT5G22380.1
arahy.Tifrunner.gnm1.ann1.8E68ZN.1	AhNAC103	AT5G24590.2
arahy.Tifrunner.gnm1.ann1.JHHH6T.1	AhNAC104	AT5G39610.1
arahy.Tifrunner.gnm1.ann1.Z8VU36.1	AhNAC105	AT5G39690.1
arahy.Tifrunner.gnm1.ann1.1GPE0T.1	AhNAC106	AT5G39820.1
arahy.Tifrunner.gnm1.ann1.H91V8V.1	AhNAC107	AT5G41090.1
arahy.Tifrunner.gnm1.ann1.GPRR9Y.1	AhNAC108	AT5G46590.1
arahy.Tifrunner.gnm1.ann1.JBU48Q.1	AhNAC109	AT5G50820.1
arahy.Tifrunner.gnm1.ann1.I4FPAQ.1	AhNAC110	AT5G53950.1
arahy.Tifrunner.gnm1.ann1.TCTP66.1	AhNAC111	AT5G56620.1
arahy.Tifrunner.gnm1.ann1.5P3U81.1	AhNAC112	AT5G61430.1
arahy.Tifrunner.gnm1.ann1.BPCJ1X.1	AhNAC113	AT5G62380.1
arahy.Tifrunner.gnm1.ann1.9732XC.1	AhNAC114	AT5G63790.1
arahy.Tifrunner.gnm1.ann1.YB9YM9.1	AhNAC115	AT5G64060.1
arahy.Tifrunner.gnm1.ann1.XB6K25.1	AhNAC116	AT5G64530.1
arahy.Tifrunner.gnm1.ann1.JB9PK4.1	AhNAC117	AT5G66300.1
arahy.Tifrunner.gnm1.ann1.RU4C7B.1	AhNAC118
arahy.Tifrunner.gnm1.ann1.YSLF5V.1	AhNAC119
arahy.Tifrunner.gnm1.ann1.2FYA1K.1	AhNAC120
arahy.Tifrunner.gnm1.ann1.7QMU6B.1	AhNAC121
arahy.Tifrunner.gnm1.ann1.2I3PJC.1	AhNAC122
arahy.Tifrunner.gnm1.ann1.FFKU3L.1	AhNAC123
arahy.Tifrunner.gnm1.ann1.13C0EN.1	AhNAC124
arahy.Tifrunner.gnm1.ann1.QL5RCW.1	AhNAC125
arahy.Tifrunner.gnm1.ann1.YH9HLJ.1	AhNAC126
arahy.Tifrunner.gnm1.ann1.VI6QZG.1	AhNAC127
arahy.Tifrunner.gnm1.ann1.1UE66A.1	AhNAC128
arahy.Tifrunner.gnm1.ann1.G1V3KR.1	AhNAC129
arahy.Tifrunner.gnm1.ann1.23ZMCQ.1	AhNAC130
arahy.Tifrunner.gnm1.ann1.WB1HDB.1	AhNAC131
arahy.Tifrunner.gnm1.ann1.R9WKT4.1	AhNAC132
PeanutBase*: https://www.peanutbase.org/
TAIR*: https://www.arabidopsis.org/
