# Supplementary material for: Genome-Wide Identification of NAC Transcription Factors and Their Functional Prediction of Abiotic Stress Response in Peanut
Source: Front Genet. 2021 Mar 9;12:630292. doi: 10.3389/fgene.2021.630292 (PMC7985091; doi:10.3389/fgene.2021.630292)
Supplement: Supplementary file 1 [file Data_Sheet_1.ZIP › Supplementary Files/Table S4 The sequence similarity of NACs in peanut and Arabidopsis.xlsx]

## Sheet: Sheet1
Table S4. The sequence similarity of NACs in peanut and Arabidopsis
Gene name	Gene ID in TAIR*	sequence similarity（%）
AhNAC1	AT1G33060.1	48.673
AhNAC2	AT3G17730.1	62.733
AhNAC3	AT1G62700.1	55.392
AhNAC4	AT5G61430.1	60.961
AhNAC5	AT2G46770.1	52.017
AhNAC6	AT1G33060.1	50
AhNAC7	AT4G35580.1	57.051
AhNAC8	AT4G28530.1	73.563
AhNAC9	AT5G39820.1	62.879
AhNAC10	AT2G46770.1	52.453
AhNAC11	AT1G28470.1	74.408
AhNAC12	AT1G01720.1	62.088
AhNAC13	AT4G29230.1	80.357
AhNAC14	AT5G13180.1	56.069
AhNAC15	AT1G77450.1	81.481
AhNAC16	AT5G64530.1	47.783
AhNAC17	AT3G10500.1	55.09
AhNAC18	AT1G52880.1	77.457
AhNAC19	AT3G17730.1	75.776
AhNAC20	AT1G61110.1	67.665
AhNAC21	AT5G64530.1	65.104
AhNAC22	AT5G39610.1	56.422
AhNAC23	AT5G13180.1	61.29
AhNAC24	AT3G17730.1	61.111
AhNAC25	AT4G36160.1	94.366
AhNAC26	AT4G36160.1	52.215
AhNAC27	AT3G17730.1	49.682
AhNAC28	AT3G17730.1	50.955
AhNAC29	AT3G17730.1	51.592
AhNAC30	AT4G29230.1	61.905
AhNAC31	AT5G53950.1	70.659
AhNAC32	AT3G17730.1	76.984
AhNAC33	AT1G25580.1	52.991
AhNAC34	AT4G28530.1	66.667
AhNAC35	AT5G22380.1	53.279
AhNAC36	AT5G18270.1	74.528
AhNAC37	AT5G39820.1	34.503
AhNAC38	AT4G29230.1	57.068
AhNAC39	AT1G71930.1	31.737
AhNAC40	AT5G13180.1	33.784
AhNAC41	AT5G13180.1	33.333
AhNAC42	AT3G17730.1	77.778
AhNAC43	AT1G33060.1	44.382
AhNAC44	AT3G17730.1	76.433
AhNAC45	AT4G36160.1	46.462
AhNAC46	AT3G18400.1	62.821
AhNAC47	AT1G76420.1	71.348
AhNAC48	AT1G69490.1	67.273
AhNAC49	AT3G44350.1	60.494
AhNAC50	AT1G33060.1	55
AhNAC51	AT4G29230.1	70.588
AhNAC52	AT1G61110.1	74.359
AhNAC53	AT4G27410.2	76.786
AhNAC54	AT3G15170.1	80.255
AhNAC55	AT1G01720.1	59.74
AhNAC56	AT5G13180.1	53.394
AhNAC57	AT5G39610.1	68.396
AhNAC58	AT5G04410.1	62.562
AhNAC59	AT5G04410.1	58.19
AhNAC60	AT4G29230.1	58.763
AhNAC61	AT4G29230.1	68.041
AhNAC62	AT3G15510.1	85.496
AhNAC63	AT5G64530.1	70.157
AhNAC64	AT1G33060.1	62.679
AhNAC65	AT5G64060.1	66.484
AhNAC66	AT5G64530.1	49.49
AhNAC67	AT3G18400.1	76.101
AhNAC68	AT5G39610.1	65.482
AhNAC69	AT1G65910.1	66.061
AhNAC70	AT1G62700.1	55.147
AhNAC71	AT2G17040.1	57.516
AhNAC72	AT2G46770.1	52.026
AhNAC73	AT4G35580.1	56.41
AhNAC74	AT4G28530.1	73.563
AhNAC75	AT3G17730.1	34.132
AhNAC76	AT5G39610.1	68.396
AhNAC77	AT2G17040.1	57.823
AhNAC78	AT2G46770.1	48.208
AhNAC79	AT1G28470.1	72.477
AhNAC80	AT3G15500.1	60.976
AhNAC81	AT4G29230.1	80.357
AhNAC82	AT5G13180.1	56.647
AhNAC83	AT1G77450.1	80.864
AhNAC84	AT5G64530.1	48.276
AhNAC85	AT3G10500.1	54.438
AhNAC86	AT4G29230.1	70.558
AhNAC87	AT3G17730.1	75.776
AhNAC88	AT3G17730.1	34.731
AhNAC89	AT1G61110.1	68.862
AhNAC90	AT5G64530.1	65.625
AhNAC91	AT5G13180.1	61.29
AhNAC92	AT3G17730.1	61.111
AhNAC93	AT4G36160.1	94.366
AhNAC94	AT4G29230.1	57.895
AhNAC95	AT3G17730.1	76.984
AhNAC96	AT5G53950.1	74.843
AhNAC97	AT4G29230.1	61.905
AhNAC98	AT3G01600.1	57.991
AhNAC99	AT3G17730.1	44.068
AhNAC100	AT3G17730.1	45.198
AhNAC101	AT3G44350.1	59.155
AhNAC102	AT5G18270.1	74.528
AhNAC103	AT5G39820.1	34.503
AhNAC104	AT4G29230.1	56.545
AhNAC105	AT1G71930.1	31.737
AhNAC106	AT3G17730.1	77.778
AhNAC107	AT4G35580.1	66.995
AhNAC108	AT1G76420.1	64.356
AhNAC109	AT1G01720.1	68.387
AhNAC110	AT3G17730.1	34.731
AhNAC111	AT1G69490.1	67.273
AhNAC112	AT3G44350.1	60.494
AhNAC113	AT1G33060.1	55.625
AhNAC114	AT1G28470.1	77.436
AhNAC115	AT1G61110.1	74.359
AhNAC116	AT3G15170.1	80.255
AhNAC117	AT3G18400.1	63.399
AhNAC118	AT1G65910.1	68.786
AhNAC119	AT2G18060.1	45
AhNAC120	AT1G01720.1	59.295
AhNAC121	AT5G13180.1	53.571
AhNAC122	AT5G04410.1	74.638
AhNAC123	AT5G04410.1	35.821
AhNAC124	AT4G29230.1	58.763
AhNAC125	AT4G29230.1	68.02
AhNAC126	AT1G52880.1	74.566
AhNAC127	AT5G64530.1	70.157
AhNAC128	AT1G33060.1	62.679
AhNAC129	AT5G64060.1	66.484
AhNAC130	AT5G64530.1	50
AhNAC131	AT3G18400.1	77.358
AhNAC132	AT3G04060.1	60.127
TAIR*: https://www.arabidopsis.org/

## Sheet: Sheet2
AT1G01010	AT1G01010.1							拟南芥同源性
AT1G01720	AT1G01720.1				NAC4	AT5G61430	AT5G61430.1	60.961
AT1G02220	AT1G02220.1				NAC8	AT4G28530	AT4G28530.1	73.563
AT1G02230	AT1G02230.1				NAC22	AT5G39610	AT5G39610.1	56.422
AT1G02250	AT1G02250.1				NAC31	AT5G53950	AT5G53950.1	70.659
AT1G03490	AT1G03490.1				NAC34	AT4G28530	AT4G28530.1	66.667
AT1G12260	AT1G12260.1				NAC36	AT5G18270	AT5G18270.1	74.528
AT1G25580	AT1G25580.1				NAC46	AT3G18400	AT3G18400.1	62.821
AT1G26870	AT1G26870.1				NAC47	AT1G76420	AT1G76420.1	71.348
AT1G28470	AT1G28470.1				NAC54	AT3G15170	AT3G15170.1	80.255
AT1G32510	AT1G32510.1				NAC57	AT5G39610	AT5G39610.1	68.396
AT1G32770	AT1G32770.1				NAC67	AT3G18400	AT3G18400.1	76.101
AT1G32870	AT1G32870.1				NAC68	AT5G39610	AT5G39610.1	65.482
AT1G33060	AT1G33060.1				NAC74	AT4G28530	AT4G28530.1	73.563
AT1G33060	AT1G33060.2				NAC76	AT5G39610	AT5G39610.1	68.396
AT1G33280	AT1G33280.1				NAC96	AT5G53950	AT5G53950.1	74.843
AT1G34180	AT1G34180.1				NAC102	AT5G18270	AT5G18270.1	74.528
AT1G34180	AT1G34180.2				NAC108	AT1G76420	AT1G76420.1	64.356
AT1G34190	AT1G34190.1				NAC116	AT3G15170	AT3G15170.1	80.255
AT1G52880	AT1G52880.1				NAC117	AT3G18400	AT3G18400.1	63.399
AT1G52890	AT1G52890.1				NAC131	AT3G18400	AT3G18400.1	77.358
AT1G54330	AT1G54330.1				NAC132	AT3G04060	AT3G04060.1	60.127
AT1G56010	AT1G56010.1				NAC3	AT1G62700	AT1G62700.1	55.392
AT1G56010	AT1G56010.2				NAC5	AT2G46770	AT2G46770.1	52.017
AT1G60280	AT1G60280.1				NAC10	AT2G46770	AT2G46770.1	52.453
AT1G60350	AT1G60350.1				NAC25	AT4G36160	AT4G36160.1	94.366
AT1G61110	AT1G61110.1				NAC26	AT4G36160	AT4G36160.1	52.215
AT1G62700	AT1G62700.1				NAC45	AT4G36160	AT4G36160.1	46.462
AT1G64100	AT1G64100.1				NAC70	AT1G62700	AT1G62700.1	55.147
AT1G64105	AT1G64105.1				NAC72	AT2G46770	AT2G46770.1	52.026
AT1G65910	AT1G65910.1				NAC78	AT2G46770	AT2G46770.1	48.208
AT1G69490	AT1G69490.1				NAC93	AT4G36160	AT4G36160.1	94.366
AT1G71930	AT1G71930.1				NAC119	AT2G18060	AT2G18060.1	45
AT1G76420	AT1G76420.1				NAC2	AT3G17730	AT3G17730.1	62.733
AT1G77450	AT1G77450.1				NAC19	AT3G17730	AT3G17730.1	75.776
AT1G79580	AT1G79580.1				NAC24	AT3G17730	AT3G17730.1	61.111
AT2G02450	AT2G02450.1				NAC32	AT3G17730	AT3G17730.1	76.984
AT2G02450	AT2G02450.2				NAC42	AT3G17730	AT3G17730.1	77.778
AT2G17040	AT2G17040.1				NAC44	AT3G17730	AT3G17730.1	76.433
AT2G18060	AT2G18060.1				NAC69	AT1G65910	AT1G65910.1	66.061
AT2G24430	AT2G24430.1				NAC87	AT3G17730	AT3G17730.1	75.776
AT2G27300	AT2G27300.1				NAC92	AT3G17730	AT3G17730.1	61.111
AT2G33480	AT2G33480.1				NAC106	AT3G17730	AT3G17730.1	77.778
AT2G33480	AT2G33480.2				NAC118	AT1G65910	AT1G65910.1	68.786
AT2G43000	AT2G43000.1				NAC95	AT3G17730	AT3G17730.1	76.984
AT2G46770	AT2G46770.1				NAC12	AT1G01720	AT1G01720.1	62.088
AT3G01600	AT3G01600.1				NAC14	AT5G13180	AT5G13180.1	56.069
AT3G03200	AT3G03200.1				NAC15	AT1G77450	AT1G77450.1	81.481
AT3G04060	AT3G04060.1				NAC18	AT1G52880	AT1G52880.1	77.457
AT3G04070	AT3G04070.1				NAC20	AT1G61110	AT1G61110.1	67.665
AT3G04070	AT3G04070.2				NAC23	AT5G13180	AT5G13180.1	61.29
AT3G04420	AT3G04420.1				NAC48	AT1G69490	AT1G69490.1	67.273
AT3G04420	AT3G04420.2				NAC52	AT1G61110	AT1G61110.1	74.359
AT3G04430	AT3G04430.1				NAC53	AT4G27410	AT4G27410.2	76.786
AT3G10480	AT3G10480.1				NAC55	AT1G01720	AT1G01720.1	59.74
AT3G10480	AT3G10480.2				NAC56	AT5G13180	AT5G13180.1	53.394
AT3G10490	AT3G10490.1				NAC62	AT3G15510	AT3G15510.1	85.496
AT3G10490	AT3G10490.2				NAC80	AT3G15500	AT3G15500.1	60.976
AT3G10500	AT3G10500.1				NAC82	AT5G13180	AT5G13180.1	56.647
AT3G12910	AT3G12910.1				NAC83	AT1G77450	AT1G77450.1	80.864
AT3G12977	AT3G12977.1				NAC89	AT1G61110	AT1G61110.1	68.862
AT3G15170	AT3G15170.1				NAC91	AT5G13180	AT5G13180.1	61.29
AT3G15500	AT3G15500.1				NAC109	AT1G01720	AT1G01720.1	68.387
AT3G15510	AT3G15510.1				NAC111	AT1G69490	AT1G69490.1	67.273
AT3G17730	AT3G17730.1				NAC115	AT1G61110	AT1G61110.1	74.359
AT3G18400	AT3G18400.1				NAC120	AT1G01720	AT1G01720.1	59.295
AT3G29035	AT3G29035.1				NAC121	AT5G13180	AT5G13180.1	53.571
AT3G44290	AT3G44290.1				NAC126	AT1G52880	AT1G52880.1	74.566
AT3G44350	AT3G44350.1				NAC9	AT5G39820	AT5G39820.1	62.879
AT3G44350	AT3G44350.2				NAC35	AT5G22380	AT5G22380.1	53.279
AT3G49530	AT3G49530.1				NAC49	AT3G44350	AT3G44350.1	60.494
AT3G55210	AT3G55210.1				NAC71	AT2G17040	AT2G17040.1	57.516
AT3G56530	AT3G56530.1				NAC77	AT2G17040	AT2G17040.1	57.823
AT3G56560	AT3G56560.1				NAC101	AT3G44350	AT3G44350.1	59.155
AT3G61910	AT3G61910.1				NAC112	AT3G44350	AT3G44350.1	60.494
AT4G01520	AT4G01520.1				NAC1	AT1G33060	AT1G33060.1	48.673
AT4G01540	AT4G01540.1				NAC6	AT1G33060	AT1G33060.1	50
AT4G01540	AT4G01540.2				NAC7	AT4G35580	AT4G35580.1	57.051
AT4G01550	AT4G01550.1				NAC28	AT3G17730	AT3G17730.1	50.955
AT4G10350	AT4G10350.1				NAC27	AT3G17730	AT3G17730.1	49.682
AT4G17980	AT4G17980.1				NAC29	AT3G17730	AT3G17730.1	51.592
AT4G27410	AT4G27410.2				NAC43	AT1G33060	AT1G33060.1	44.382
AT4G27410	AT4G27410.3				NAC50	AT1G33060	AT1G33060.1	55
AT4G28500	AT4G28500.1				NAC64	AT1G33060	AT1G33060.1	62.679
AT4G28530	AT4G28530.1				NAC73	AT4G35580	AT4G35580.1	56.41
AT4G29230	AT4G29230.1				NAC100	AT3G17730	AT3G17730.1	45.198
AT4G35580	AT4G35580.1				NAC99	AT3G17730	AT3G17730.1	44.068
AT4G35580	AT4G35580.2				NAC107	AT4G35580	AT4G35580.1	66.995
AT4G36160	AT4G36160.1				NAC113	AT1G33060	AT1G33060.1	55.625
AT5G04400	AT5G04400.1				NAC128	AT1G33060	AT1G33060.1	62.679
AT5G04410	AT5G04410.1				NAC11	AT1G28470	AT1G28470.1	74.408
AT5G07680	AT5G07680.1				NAC13	AT4G29230	AT4G29230.1	80.357
AT5G08790	AT5G08790.1				NAC30	AT4G29230	AT4G29230.1	61.905
AT5G09330	AT5G09330.1				NAC33	AT1G25580	AT1G25580.1	52.991
AT5G13180	AT5G13180.1				NAC37	AT5G39820	AT5G39820.1	34.503
AT5G14000	AT5G14000.1				NAC38	AT4G29230	AT4G29230.1	57.068
AT5G14490	AT5G14490.1				NAC39	AT1G71930	AT1G71930.1	31.737
AT5G17260	AT5G17260.1				NAC41	AT5G13180	AT5G13180.1	33.333
AT5G18270	AT5G18270.1				NAC40	AT5G13180	AT5G13180.1	33.784
AT5G18300	AT5G18300.1				NAC51	AT4G29230	AT4G29230.1	70.588
AT5G22290	AT5G22290.1				NAC60	AT4G29230	AT4G29230.1	58.763
AT5G22380	AT5G22380.1				NAC61	AT4G29230	AT4G29230.1	68.041
AT5G24590	AT5G24590.2				NAC75	AT3G17730	AT3G17730.1	34.132
AT5G39610	AT5G39610.1				NAC79	AT1G28470	AT1G28470.1	72.477
AT5G39690	AT5G39690.1				NAC81	AT4G29230	AT4G29230.1	80.357
AT5G39820	AT5G39820.1				NAC86	AT4G29230	AT4G29230.1	70.558
AT5G41090	AT5G41090.1				NAC88	AT3G17730	AT3G17730.1	34.731
AT5G46590	AT5G46590.1				NAC94	AT4G29230	AT4G29230.1	57.895
AT5G50820	AT5G50820.1				NAC97	AT4G29230	AT4G29230.1	61.905
AT5G53950	AT5G53950.1				NAC98	AT3G01600	AT3G01600.1	57.991
AT5G56620	AT5G56620.1				NAC103	AT5G39820	AT5G39820.1	34.503
AT5G61430	AT5G61430.1				NAC104	AT4G29230	AT4G29230.1	56.545
AT5G62380	AT5G62380.1				NAC105	AT1G71930	AT1G71930.1	31.737
AT5G63790	AT5G63790.1				NAC110	AT3G17730	AT3G17730.1	34.731
AT5G64060	AT5G64060.1				NAC114	AT1G28470	AT1G28470.1	77.436
AT5G64530	AT5G64530.1				NAC124	AT4G29230	AT4G29230.1	58.763
AT5G66300	AT5G66300.1				NAC125	AT4G29230	AT4G29230.1	68.02
					NAC16	AT5G64530	AT5G64530.1	47.783
					NAC17	AT3G10500	AT3G10500.1	55.09
					NAC21	AT5G64530	AT5G64530.1	65.104
					NAC59	AT5G04410	AT5G04410.1	58.19
					NAC58	AT5G04410	AT5G04410.1	62.562
					NAC63	AT5G64530	AT5G64530.1	70.157
					NAC65	AT5G64060	AT5G64060.1	66.484
					NAC66	AT5G64530	AT5G64530.1	49.49
					NAC84	AT5G64530	AT5G64530.1	48.276
					NAC85	AT3G10500	AT3G10500.1	54.438
					NAC90	AT5G64530	AT5G64530.1	65.625
					NAC123	AT5G04410	AT5G04410.1	35.821
					NAC122	AT5G04410	AT5G04410.1	74.638
					NAC127	AT5G64530	AT5G64530.1	70.157
					NAC129	AT5G64060	AT5G64060.1	66.484
					NAC130	AT5G64530	AT5G64530.1	50
