# Supplementary material for: Genome-Wide Identification of NAC Transcription Factors and Their Functional Prediction of Abiotic Stress Response in Peanut
Source: Front Genet. 2021 Mar 9;12:630292. doi: 10.3389/fgene.2021.630292 (PMC7985091; doi:10.3389/fgene.2021.630292)
Supplement: Supplementary file 1 [file Data_Sheet_1.ZIP › Supplementary Files/Table S5 Conserved amino acid motifs.xlsx]

## Sheet: Sheet1
Table S5. Conserved amino acid motifs
MotifSeq	MotifID	Length	Matched Subdomain*
PPGFRFHPTDEELVVYYLKKK	MEME-1	21	A
DRKYPNGSRTNRATKSGYWKATGKDKPI	MEME-2	28	C
PKGEKTBWVMHEYRL	MEME-3	15	D
IIPEVDLYKFEPWDLPGKAKI	MEME-4	21	B
LVGMKKTLVFYKGRA	MEME-5	15	D
KQDEWVLCRVFKKNG	MEME-6	15	E
GEKEWYFFSPR	MEME-7	11	C
FIPTLEGENGICYTHPEKLPGVKKDGSARHFFHRPSKAYTTGTRKRRKVH	MEME-8	50
DGGETRWHKTGKTRPVMLBGK	MEME-9	21
IEVIKKSNPTRTCPNCHHHIDNQDVSQEW	MEME-10	29
GVEEGVTVQRSTYVPIQDKEVGCSSKKGNNNNSSPSTTAQI	MEME-11	41
TENGYWKEIGJEEEIMSNKTN	MEME-12	21
SRHFFHRPSKAYTTGTRKRRK	MEME-13	21
DDDGTELSCLDEVYLSLDDLL	MEME-15	21
MVDRDSSEAHMSIAA	MEME-16	15
INGRPLPNNGTILEGELFGTEKNPWEIWE	MEME-17	29
HGGMFVATRRVADTFFHQIVPSQTIKVQL	MEME-18	29
QNLLDSQQLVEALALCDDJFHSQSSNKDDENDENK	MEME-19	35
Matched Subdomain* indicates the best match of the motifs to the A-E subdomains which are the conservative typical subdomains in the canonical NAC domain.
