# Supplementary material for: Genome-Wide Identification of NAC Transcription Factors and Their Functional Prediction of Abiotic Stress Response in Peanut
Source: Front Genet. 2021 Mar 9;12:630292. doi: 10.3389/fgene.2021.630292 (PMC7985091; doi:10.3389/fgene.2021.630292)
Supplement: Supplementary file 1 [file Data_Sheet_1.ZIP › Supplementary Files/Table S6 Transmembrane domain analysis.xlsx]

## Sheet: Sheet1
Table S6. Transmembrane domain analysis
Group	Gene name	Transmembrane domain YES orNO	Position	Number
Group I	AhNAC4	NO		0
	AhNAC8	NO
	AhNAC22	NO
	AhNAC31	NO
	AhNAC34	NO
	AhNAC36	NO
	AhNAC46	NO
	AhNAC47	NO
	AhNAC54	NO
	AhNAC57	NO
	AhNAC67	NO
	AhNAC68	NO
	AhNAC74	NO
	AhNAC76	NO
	AhNAC96	NO
	AhNAC102	NO
	AhNAC108	NO
	AhNAC116	NO
	AhNAC117	NO
	AhNAC131	NO
	AhNAC132	NO
Group II	AhNAC3	NO		0
	AhNAC5	NO
	AhNAC10	NO
	AhNAC25	NO
	AhNAC26	NO
	AhNAC45	NO
	AhNAC70	NO
	AhNAC72	NO
	AhNAC78	NO
	AhNAC93	NO
	AhNAC119	NO
Group III	AhNAC2	NO		4
	AhNAC19	YES	525-544,611-633
	AhNAC24	NO
	AhNAC32	NO
	AhNAC42	YES	581-603,657-676
	AhNAC44	NO
	AhNAC69	NO
	AhNAC87	YES	499-518,586-605
	AhNAC92	NO
	AhNAC95	NO
	AhNAC106	YES	582-604,656-675
	AhNAC118	NO
Group IV	AhNAC12	NO		0
	AhNAC14	NO
	AhNAC15	NO
	AhNAC18	NO
	AhNAC20	NO
	AhNAC23	NO
	AhNAC48	NO
	AhNAC52	NO
	AhNAC53	NO
	AhNAC55	NO
	AhNAC56	NO
	AhNAC62	NO
	AhNAC80	NO
	AhNAC82	NO
	AhNAC83	NO
	AhNAC89	NO
	AhNAC91	NO
	AhNAC109	NO
	AhNAC111	NO
	AhNAC115	NO
	AhNAC120	NO
	AhNAC121	NO
	AhNAC126	NO
Group V	AhNAC9	NO		0
	AhNAC35	NO
	AhNAC49	NO
	AhNAC71	NO
	AhNAC77	NO
	AhNAC101	NO
	AhNAC112	NO
Group VI	AhNAC1	NO		8
	AhNAC6	NO
	AhNAC7	YES	458-480
	AhNAC27	NO
	AhNAC28	NO
	AhNAC29	NO
	AhNAC43	YES	669-691
	AhNAC50	YES	418-440
	AhNAC64	YES	569-591
	AhNAC73	YES	458-480
	AhNAC99	NO
	AhNAC100	NO
	AhNAC107	YES	680-702
	AhNAC113	YES	406-428
	AhNAC128	YES	569-591
Group VII	AhNAC11	NO		0
	AhNAC13	NO
	AhNAC30	NO
	AhNAC33	NO
	AhNAC37	NO
	AhNAC38	NO
	AhNAC39	NO
	AhNAC40	NO
	AhNAC41	NO
	AhNAC51	NO
	AhNAC60	NO
	AhNAC61	NO
	AhNAC75	NO
	AhNAC79	NO
	AhNAC81	NO
	AhNAC86	NO
	AhNAC88	NO
	AhNAC94	NO
	AhNAC97	NO
	AhNAC98	NO
	AhNAC103	NO
	AhNAC104	NO
	AhNAC105	NO
	AhNAC110	NO
	AhNAC114	NO
	AhNAC124	NO
	AhNAC125	NO
Group VIII	AhNAC16	NO		2
	AhNAC17	NO
	AhNAC21	NO
	AhNAC58	NO
	AhNAC59	YES	531-553,558-580
	AhNAC63	NO
	AhNAC65	NO
	AhNAC66	NO
	AhNAC84	NO
	AhNAC85	NO
	AhNAC90	NO
	AhNAC122	NO
	AhNAC123	YES	531-553,558-580
	AhNAC127	NO
	AhNAC129	NO
	AhNAC130	NO
