# Supplementary material for: Genome-Wide Identification of NAC Transcription Factors and Their Functional Prediction of Abiotic Stress Response in Peanut
Source: Front Genet. 2021 Mar 9;12:630292. doi: 10.3389/fgene.2021.630292 (PMC7985091; doi:10.3389/fgene.2021.630292)
Supplement: Supplementary file 1 [file Data_Sheet_1.ZIP › Supplementary Files/Table S7 The expression data (log2FPKM value) of the peanut NAC genes after PEG and ABA treatment.xlsx]

## Sheet: Sheet1
Table S7. The expression data (log2FPKM value) of the peanut NAC genes after PEG and ABA treatment
Gene name	Group	WT_R	PEG_R	ABA_R	WT_L	PEG_L	ABA_L
AhNAC57	I	3.44125	1.79195	2.47978	0.936089	1.05742	0.543654
AhNAC76	I	4.42956	2.96214	2.02435	0.997553	1.09742	0.933212
AhNAC4	I	5.76417	5.6585	5.70464	2.42799	3.23721	2.55428
AhNAC36	I	2.56049	2.43038	3.69088	0.942087	0.86164	0.967614
AhNAC102	I	2.67524	2.56237	4.0641	0.747174	0.766929	0.675998
AhNAC31	I	2.91431	3.16475	5.24375	0	0	0
AhNAC96	I	3.18706	3.52037	5.87438	0.0243068	0	0
AhNAC67	I	0.348774	0.3639	0.182896	0	0	0
AhNAC131	I	2.83576	3.1633	2.35317	0	0	0
AhNAC22	I	0.275179	0.432973	2.29012	3.12475	3.12026	3.24865
AhNAC54	I	0.0156838	0.0474184	0	0.108232	0	0.190549
AhNAC116	I	0.708323	0.313811	0.0331536	0.0631811	0	0.0798405
AhNAC68	I	0.0261271	0	0	0.0250441	0.373495	0
AhNAC132	I	0.0623565	0	0	0.0710903	0.288359	0
AhNAC47	I	0	0.0250631	0	0	0.0317139	0
AhNAC108	I	0.0966332	0	0.245758	0	0	0
AhNAC46	I	4.65481	4.38182	4.50437	3.88591	3.40401	3.34939
AhNAC117	I	4.95377	4.67513	4.74977	3.59092	3.37414	3.29377
AhNAC34	I	2.59119	2.69933	3.02663	0	0	0.0603657
AhNAC8	I	3.22449	2.89219	2.71472	0.377833	0.270443	0.51249
AhNAC74	I	3.60472	3.06461	2.72097	0.235071	0.147835	0.448305
AhNAC10	II	1.55188	1.57308	1.22844	0.01872	0	0
AhNAC78	II	1.6832	1.43239	1.31454	0.0191567	0	0
AhNAC5	II	0.879757	1.05997	0.983369	0.281671	0.15974	0.467534
AhNAC72	II	0.881928	1.20364	1.28486	0.661961	0.515425	0.811336
AhNAC45	II	2.41435	2.45037	2.48162	0.0201685	0	0
AhNAC119	II	2.92293	2.8481	2.72543	0	0	0
AhNAC26	II	1.57452	1.67047	2.00732	2.56119	2.55841	2.50022
AhNAC3	II	0.27217	0.257228	0.368217	0.448123	0.181951	0.396914
AhNAC70	II	0.31111	0.491294	0.273165	0.463221	0.156775	0.374247
AhNAC25	II	1.54728	1.7241	1.92402	1.47654	1.71761	2.10985
AhNAC93	II	0.632815	1.38703	1.63309	1.52511	1.74115	1.95245
AhNAC2	III	0	0	0	0.0892599	0	0
AhNAC69	III	0.0145569	0.0867865	0.0779888	0.405669	0.514823	0.111397
AhNAC92	III	0	0	0	0	0	0
AhNAC24	III	0.021498	0.0500015	0.0334479	0.0107242	0.0614141	0.0134044
AhNAC19	III	0.352255	0.403137	0.368529	0.310817	0.087571	0.317712
AhNAC87	III	0.277562	0.304903	0.310886	0.358364	0.13192	0.356914
AhNAC44	III	0.173286	0.121848	0.278561	0.0664411	0.0997317	0.0843624
AhNAC118	III	0	0.362476	0.136689	0.072745	0.239078	0.108895
AhNAC32	III	0.0512352	0.206619	0.103851	0.277524	0.143683	0.157381
AhNAC95	III	0.263497	0.311656	0.250556	0	0.0306081	0.125825
AhNAC42	III	0.22641	0.489288	0.296579	0.259364	0.134674	0.39067
AhNAC106	III	0.250175	0.294899	0.504242	0.243121	0.109431	0.321344
AhNAC14	IV	0.795335	1.14652	0.730951	0.739387	0.511452	0.825469
AhNAC82	IV	1.57549	1.89036	1.51	1.11593	1.01263	1.33336
AhNAC56	IV	1.27403	2.2181	1.9254	0.577115	1.09282	1.16202
AhNAC121	IV	0.669863	1.15997	1.33878	0.44531	0.756942	0.471784
AhNAC23	IV	0	0.0139949	0	0	0	0
AhNAC91	IV	0.339978	0.165872	0.223428	0.828107	1.18214	0.751365
AhNAC15	IV	3.64297	3.46469	3.86946	1.41974	1.72615	1.22606
AhNAC83	IV	3.37873	3.37932	3.86564	1.54281	2.00925	1.44132
AhNAC55	IV	0	0	0	0	0	0
AhNAC120	IV	0	0	0	0	0	0
AhNAC109	IV	5.46888	5.44667	6.47531	5.59846	6.72746	5.39184
AhNAC53	IV	3.31771	3.55643	5.85973	3.09117	5.19822	2.79303
AhNAC12	IV	1.67729	1.58732	5.50512	3.71223	5.17997	3.29975
AhNAC80	IV	1.23404	1.34461	5.27339	3.45712	5.10323	3.19867
AhNAC20	IV	0.128625	0.0719926	1.19969	2.54197	3.32324	3.1612
AhNAC89	IV	0.0245723	0	0.231639	0.89981	0.861173	1.26637
AhNAC48	IV	0.0290743	0	0.0624638	0	0	0.0374482
AhNAC111	IV	0	0.0311631	0.031985	0.0681409	0.035828	0.150853
AhNAC18	IV	0	0.0293354	0	0.182635	0.019937	0.086686
AhNAC52	IV	0.314298	0.258679	0.412297	1.04484	1.31566	1.35823
AhNAC115	IV	1.47537	0.91079	1.73555	2.16643	2.9128	2.84253
AhNAC62	IV	1.37543	1.58932	0.425207	1.52325	1.6695	0.972569
AhNAC126	IV	1.35861	1.4122	0.365896	0.954175	1.22659	0.780128
AhNAC35	V	0.0426115	0.0622702	0	0	0	0.0283269
AhNAC101	V	0.166916	0.126685	0.217725	0.0247795	0	0
AhNAC49	V	0.3061	0.0892533	0.0727673	0.21962	0.181378	0
AhNAC112	V	0.489359	0.18937	0.0777741	0.17836	0.408574	0.0630859
AhNAC71	V	0.187283	0.0444485	0	2.897	2.35259	2.36528
AhNAC9	V	1.2376	1.2616	1.20979	1.46928	1.82509	1.4227
AhNAC77	V	1.26026	1.24899	1.34643	0.898342	1.13338	0.635263
AhNAC27	VI	0.0180721	0.0193758	0.0193706	0	0	0
AhNAC29	VI	0.0192031	0	0	0	0	0
AhNAC28	VI	0	0	0	0	0	0
AhNAC100	VI	0	0	0	0	0	0
AhNAC99	VI	0	0.0554662	0.0207873	0	0	0
AhNAC50	VI	0.188084	0.104015	0.179558	2.06724	2.19277	1.67322
AhNAC113	VI	0.150946	0.0905886	0.191303	2.46484	1.71338	1.81873
AhNAC1	VI	0	0	0	0	0	0
AhNAC6	VI	0	0	0	0	0	0
AhNAC7	VI	1.29446	1.34433	1.0293	1.27552	1.76933	1.154
AhNAC73	VI	1.01606	0.997276	0.639259	0.608703	1.25136	0.464278
AhNAC43	VI	3.73353	3.49103	3.41718	3.15242	3.24951	3.12601
AhNAC107	VI	3.79849	3.57843	3.56079	3.12936	3.48426	3.15132
AhNAC64	VI	3.49883	3.65384	3.84614	3.18676	3.52752	3.44048
AhNAC128	VI	3.17991	3.35301	3.57469	2.98179	3.49854	3.26786
AhNAC39	VII	0.0376623	0	0.0260502	0.0124335	0.0964974	0.0165252
AhNAC105	VII	1.39715	1.47802	1.62016	2.32954	2.67732	1.44299
AhNAC75	VII	0	0	0	0	0	0
AhNAC88	VII	0	0	0	0	0	0
AhNAC110	VII	0	0	0	0	0	0
AhNAC41	VII	0	0.0351077	0	0.0438332	0	0
AhNAC40	VII	0	0	0	0	0.0533413	0
AhNAC37	VII	4.96491	4.43874	4.41213	3.72671	3.75236	3.30422
AhNAC103	VII	5.3405	4.7341	4.61959	3.52728	3.69122	3.15633
AhNAC33	VII	2.63965	2.36345	2.47086	1.26018	1.38981	1.57636
AhNAC94	VII	2.36435	2.20153	2.27652	1.37178	1.17766	1.32672
AhNAC60	VII	2.73805	2.65897	3.1299	3.06266	3.06143	2.89235
AhNAC124	VII	1.41365	1.31526	1.75295	0.888369	1.60391	1.22101
AhNAC98	VII	0	0.092921	0	0	0	0.0260343
AhNAC38	VII	1.55532	1.83409	1.53048	0.605912	0.469994	0.814622
AhNAC104	VII	1.50205	1.74402	1.24423	0.43178	0.581916	0.817412
AhNAC13	VII	1.08428	1.58014	1.3525	0.888869	0.688466	0.867383
AhNAC81	VII	0.728902	0.948155	0.783297	0.640945	0.660986	0.706293
AhNAC30	VII	1.36378	1.57028	3.01594	0.693911	0.560919	0.790397
AhNAC97	VII	1.16706	1.32991	2.58918	0.7043	0.331723	0.551485
AhNAC61	VII	1.23278	1.71913	2.53829	0.650869	0.83731	0.656898
AhNAC125	VII	1.19079	1.45076	1.93123	0.473423	0.525968	0.536785
AhNAC86	VII	0.685132	0.952033	0.900201	0.529165	0.257214	0.561473
AhNAC11	VII	1.0144	1.33904	0.879163	0.567973	0.406293	0.514156
AhNAC79	VII	0.98999	1.10607	1.07381	0.698809	0.454848	0.705403
AhNAC51	VII	1.65173	2.21005	2.13411	1.1032	0.77264	1.46712
AhNAC114	VII	1.69081	2.23468	2.07641	1.12362	0.791154	1.0807
AhNAC16	VIIIA	0.217494	0.115263	2.45852	0.0915889	0.031068	0.0953118
AhNAC84	VIIIA	0.546373	0.410887	1.01052	0	0	0
AhNAC66	VIIIA	0.721554	0.403436	0.624114	0.654518	0.690568	0.621484
AhNAC130	VIIIA	0.287707	0.579634	1.00805	0.61755	0.375545	0.623106
AhNAC21	VIIIA	0.171357	0.498941	0.406868	0.337847	0.156881	0.366349
AhNAC90	VIIIA	0.245301	0.474038	0.726311	0.333547	0.112741	0.4072
AhNAC63	VIIIA	0.299789	0.199142	0.691186	0.957393	1.08332	1.0533
AhNAC127	VIIIA	0.226058	0.772772	0.936989	0.768448	0.808216	0.617345
AhNAC58	VIIIB	2.0939	1.98785	2.29749	2.37461	2.80172	2.47417
AhNAC122	VIIIB	2.31182	2.24617	2.51555	2.50229	2.65253	2.41536
AhNAC59	VIIIB	5.11986	4.98801	5.23165	4.70495	5.00905	4.64956
AhNAC123	VIIIB	5.2486	5.13082	5.37206	4.70192	4.99271	4.64901
AhNAC17	VIIIB	0.81163	0.935013	0.634563	0.425671	0.312567	0.453884
AhNAC85	VIIIB	2.95559	2.66748	2.73782	2.2717	2.59053	2.36549
AhNAC65	VIIIB	4.38344	4.26952	4.16862	4.2507	4.59251	4.24819
AhNAC129	VIIIB	4.39765	4.35537	4.24861	4.35729	4.68337	4.19548
