# Supplementary material for: Genome-Wide Identification of NAC Transcription Factors and Their Functional Prediction of Abiotic Stress Response in Peanut
Source: Front Genet. 2021 Mar 9;12:630292. doi: 10.3389/fgene.2021.630292 (PMC7985091; doi:10.3389/fgene.2021.630292)
Supplement: Supplementary file 1 [file Data_Sheet_1.ZIP › Supplementary Files/Table S8 Comparison of expression patterns identified by RNA-seq and qRT-PCR.xlsx]

## Sheet: Sheet1
Table S8. Comparison of expression patterns identified by RNA-seq and qRT-PCR
Gene name	roots				leaves
	PEG		ABA		PEG		ABA
	qPCR	RNA-seq	qPCR	RNA-seq	qPCR	RNA-seq	qPCR	RNA-seq
AhNAC2	up	no	no	no	down	down	down	down
AhNAC12	no	no	up	up	up	up	no	no
AhNAC13	down	up	up	up	down	down	down	no
AhNAC16	no	no	up	up	up	no	up	no
AhNAC18	up	up	up	no	down	down	down	down
AhNAC21	up	up	up	up	down	down	down	no
AhNAC24	up	up	down	up	down	up	down	no
AhNAC32	up	up	up	up	down	down	up	down
AhNAC49	down	down	down	down	down	down	down	down
AhNAC53	down	no	up	up	up	up	up	no
AhNAC54	up	up	down	down	down	down	down	up
AhNAC56	down	up	up	up	down	up	up	up
AhNAC70	up	up	up	no	down	down	up	down
AhNAC76	down	down	down	down	down	no	down	no
AhNAC90	up	up	up	up	down	down	down	no
AhNAC93	up	up	up	up	up	up	up	up
AhNAC105	up	no	up	up	no	up	down	down
AhNAC112	down	down	down	down	down	down	down	down
AhNAC115	down	down	up	up	down	up	down	up
AhNAC127	up	up	up	up	down	no	down	down
The “up”, “down” or “no”respectively indicates up- or down-regulated expression or unsignificantly different expression under treatment compared to that in the untreated control.
