# Supplementary material for: Genome-Wide Identification of NAC Transcription Factors and Their Functional Prediction of Abiotic Stress Response in Peanut
Source: Front Genet. 2021 Mar 9;12:630292. doi: 10.3389/fgene.2021.630292 (PMC7985091; doi:10.3389/fgene.2021.630292)
Supplement: Supplementary file 1 [file Data_Sheet_1.ZIP › Supplementary Files/Table S9 The expression data (log2FPKM value) of the peanut NTL NAC genes after PEG treatment by Zhao et al.xlsx]

## Sheet: Sheet1
Table S9. The expression data (log2FPKM value) of the peanut NTL NAC genes after PEG treatment in roots by Zhao et al
Gene ID in PeanutBase*	Gene name*	Group*	control	treatment
arahy.Tifrunner.gnm1.ann1.8KC8J6	AhNAC7	VI	0.5474	1.46179
arahy.Tifrunner.gnm1.ann1.MFVS6B	AhNAC43	VI	2.43314	2.67524
arahy.Tifrunner.gnm1.ann1.CDPA7L	AhNAC50	VI	1.23008	1.94118
arahy.Tifrunner.gnm1.ann1.V20ZHW	AhNAC64	VI	3.4024	3.64457
arahy.Tifrunner.gnm1.ann1.1IJJ7X	AhNAC73	VI	0.850529	1.44578
arahy.Tifrunner.gnm1.ann1.H91V8V	AhNAC107	VI	2.41839	2.98387
arahy.Tifrunner.gnm1.ann1.BPCJ1X	AhNAC113	VI	1.94548	1.85684
arahy.Tifrunner.gnm1.ann1.1UE66A	AhNAC128	VI	3.13572	3.86359
PeanutBase*: https://www.peanutbase.org/
Gene name* and Group* represent the gene name and group in our study
